# Supplementary material for: Microbial signature in IgE-mediated food allergies
Source: Genome Med. 2020 Oct 27;12:92. doi: 10.1186/s13073-020-00789-4 (PMC7592384; doi:10.1186/s13073-020-00789-4)
Supplement: Supplementary file 2 — Additional file 2: Table S1. Differential abundance statistics of KEGG pathways in FA and non-allergic; Table S2. Taxonomic contributions to shifts in acetate-related pathways enriched in non-allergic compared to FA; Table S3. Taxonomic contributions to shifts in acetate-related pathway enriched in FA compared to non-allergic; Table S4. Taxonomic contributions to shifts in acetate-related pathways enriched in peanut FA compared to milk FA; Table S5. Taxonomic contributions to shifts in acetate-related pathway enriched in milk FA compared to peanut FA; Table S6. Taxonomic contributions to shifts in acetate-related pathways enriched in sesame FA compared to milk FA; Table S7. Taxonomic contributions to shifts in acetate-related pathway enriched in sesame FA compared to tree nuts FA. [file 13073_2020_789_MOESM2_ESM.xlsx]

## Sheet: Table S1
Table S1:. Abundant KEGG pathways in FA and non-allergic.
FA versus non-allergic- Pathways enriched in FA
KEGG		Pathway function	FA mean	Non-allergic mean	W	P value	FDR
1	ko00270	Cysteine and methionine metabolism	21.7783	21.5585	2.27898	0.022668	0.0459657
2	ko00290	Valine, leucine and isoleucine biosynthesis	11.8485	11.4467	3.81806	0.000134506	0.000755302
3	ko00300	Lysine biosynthesis	15.7627	15.2236	3.89653	9.75791e-05	0.000678407
4	ko01501	Beta-Lactan resistance	0.653351	0.540428	2.87636	0.00402295	0.0108769
5	ko00380	Tryptophan metabolism	1.34992	1.27411	2.86835	0.0041262	0.0109532
6	ko00561	Glycerolipid metabolism	8.40971	7.81468	2.72581	0.00641435	0.0161465
7	ko00621	Dioxin degradation	0.825259	0.760014	3.11338	0.00184955	0.00587032
8	ko00622	Xylene degradation	0.83787	0.768704	2.99327	0.00276007	0.00822388
9	ko00625	Chloroalkane and chloroalkene degradation	2.79012	2.54537	3.79404	0.000148218	0.000800982
10	ko00626	Naphthalene degradation	1.08445	0.951299	3.94138	8.10151e-05	0.000657123
11	ko00633	Nitrotoluene degradation	1.80057	1.57051	3.10538	0.00190037	0.00590329
12	ko00660	C5-Branched dibasic acid metabolism	5.65	5.36473	3.39686	0.00068165	0.00268975
13	ko00791	Atrazine degradation	0.277518	0.190913	4.40582	1.05383e-05	0.000139872
14	ko00903	Limonene and pinene degradation	0.71827	0.595929	4.26489	2.00003e-05	0.000224619
15	ko00906	Carotenoid biosynthesis	0.0535727	0.0384826	2.79148	0.00524684	0.0136793
16	ko00970	Aminoacyl-tRNA biosynthesis	25.2304	24.6416	4.93273	8.10894e-07	1.97318e-05
17	ko01040	Biosynthesis of unsaturated fatty acids	2.8644	2.71057	2.58648	0.00969622	0.0221195
18	ko02010	ABC transporters	63.1344	56.9513	3.91575	9.01226e-05	0.000678407
19	ko02060	Phosphotransferase system (PTS)	8.04434	7.28339	2.29019	0.02201	0.0452601
20	ko03020	RNA polymerase	3.96492	3.78787	3.48174	0.000498173	0.00207809
21	ko03420	Nucleotide excision repair	8.85529	8.72525	2.63613	0.00838585	0.0194339
FA versus non-allergic- Pathways enriched in non-allergic
KEGG		Pathway function	FA mean	Non-allergic mean	W	P value	FDR
1	ko00020	Citrate cycle (TCA cycle)	10.0477	11.4852	4.52434	6.05855e-06	9.82831e-05
2	ko00040	Pentose and glucuronate interconversions	9.47354	10.38	2.94682	0.00321056	0.00884418
3	ko00051	Fructose and mannose metabolism	17.7604	18.7294	2.25176	0.0243376	0.0486751
4	ko00061	Fatty acid biosynthesis	9.92452	10.3147	2.72741	0.00638329	0.0157959
5	ko00130	Ubiquinone and other terpenoid-quinone biosynthesis	1.87614	2.73004	4.46508	8.00392e-06	0.000116857
6	ko00190	Oxidative phosphorylation	21.559	22.918	3.79564	0.000147265	0.000716688
7	ko00250	Alanine, aspartate and glutamate metabolism	22.0538	22.9878	3.87892	0.000104922	0.000642493
8	ko00281	Geraniol degradation	0.124318	0.214361	3.6547	0.00025748	0.00115346
9	ko00330	Arginine and proline metabolism	20.9769	21.6915	2.66976	0.00759058	0.0178746
10	ko00360	Phenylalanine metabolism	3.59279	4.1025	4.3866	1.15134e-05	0.00014008
11	ko00363	Bisphenol degradation	0.71	0.800716	3.9686	7.22951e-05	0.000620888
12	ko00365	Furfural degradation	0.00025641	0.000520953	2.42552	0.0152863	0.0323449
13	ko00401	Novobiocin biosynthesis	2.98641	3.11708	4.09512	4.21942e-05	0.000422196
14	ko00440	Phosphonate and phosphinate metabolism	1.27267	1.48659	3.69794	0.000217353	0.00102366
15	ko00460	Cyanoamino acid metabolism	5.04945	5.60172	3.89173	9.95322e-05	0.000642493
16	ko00471	D-Glutamine and D-glutamate metabolism	3.11159	3.22876	3.84849	0.000118849	0.000694079
17	ko00480	Glutathione metabolism	3.40072	3.71794	2.5064	0.0121967	0.0265779
18	ko00511	Other glycan degradation	4.93791	6.64613	3.39045	0.000697782	0.00275298
19	ko00531	Glycosaminoglycan degradation	1.06742	1.7162	3.14061	0.00168597	0.00547002
20	ko00540	Lipopolysaccharide biosynthesis	2.94528	5.2033	4.99679	5.82929e-07	2.0589e-05
21	ko00591	Linoleic acid metabolism	0.714992	0.810296	4.05028	5.11561e-05	0.000466799
22	ko00592	alpha-Linolenic acid metabolism	0.0413247	0.0618632	2.43593	0.0148534	0.0318911
23	ko00603	Glycosphingolipid biosynthesis - globo and isoglobo series	2.4908	2.94487	2.37347	0.0176216	0.0367536
24	ko00604	Glycosphingolipid biosynthesis - ganglio series	0.721888	1.22938	3.4417	0.000578075	0.00234441
25	ko00623	Toluene degradation	1.36681	1.68736	3.6515	0.000260714	0.00115346
26	ko00630	Glyoxylate and dicarboxylate metabolism	13.9533	14.7752	2.69378	0.00706465	0.0169088
27	ko00670	One carbon pool by folate	11.0995	11.6158	3.89333	9.88771e-05	0.000642493
28	ko00720	Carbon fixation pathways in prokaryotes	19.1832	20.4376	3.81966	0.000133635	0.000716688
29	ko00730	Thiamine metabolism	10.3884	10.6492	2.95964	0.00308002	0.00881732
30	ko00740	Riboflavin metabolism	3.63279	3.94116	3.22709	0.00125055	0.00445318
31	ko00750	Vitamin B6 metabolism	4.02991	4.36105	4.81902	1.44266e-06	3.00898e-05
32	ko00780	Biotin metabolism	7.70821	8.36759	3.62587	0.000287985	0.00123664
33	ko00785	Lipoic acid metabolism	0.486722	0.669427	3.17424	0.00150228	0.00510078
34	ko00790	Folate biosynthesis	7.76428	8.58588	3.83407	0.000126038	0.000707752
35	ko00900	Terpenoid backbone biosynthesis	10.7113	10.9981	5.55572	2.76463e-08	3.26967e-06
36	ko00908	Zeatin biosynthesis	1.07912	1.20678	5.47084	4.479e-08	3.26967e-06
37	ko00910	Nitrogen metabolism	17.2298	19.4867	5.05444	4.31647e-07	2.0589e-05
38	ko00920	Sulfur metabolism	6.20823	6.70611	3.20467	0.00135217	0.0047004
39	ko00940	Phenylpropanoid biosynthesis	2.6713	2.94344	2.94682	0.00321056	0.00884418
40	ko00960	Tropane, piperidine and pyridine alkaloid biosynthesis	2.09244	2.30446	4.95995	7.05101e-07	2.0589e-05
41	ko00983	Drug metabolism - other enzymes	6.70648	6.99903	3.92056	8.83445e-05	0.000642493
42	ko01053	Biosynthesis of siderophore group nonribosomal peptides	0.172171	0.337633	4.68289	2.82861e-06	5.16222e-05
43	ko03018	RNA degradation	10.4952	10.7221	2.8219	0.00477394	0.0124463
44	ko03030	DNA replication	14.2214	14.5809	3.15823	0.00158732	0.00526702
45	ko03060	Protein export	12.7565	13.1291	3.37604	0.000735385	0.00275298
46	ko03430	Mismatch repair	17.438	17.7837	2.6089	0.00908337	0.0207214
47	ko03440	Homologous recombination	20.5486	20.99	3.07815	0.0020829	0.0062062
48	ko04112	Cell cycle - Caulobacter	11.1162	11.3785	3.344	0.000825784	0.00301411
49	ko04146	Peroxisome	3.10712	3.40012	2.7114	0.00670001	0.0163034
50	ko04964	Proximal tubule bicarbonate reclamation	0.27175	0.392386	3.131	0.00174212	0.00552933
51	ko05111	Biofilm formation - Vibrio cholerae	1.40119	1.49658	4.08872	4.33763e-05	0.000422196
52	ko05134	Legionellosis	2.97933	3.06379	2.54644	0.0108828	0.024074

## Sheet: Table S2
Table S2: Non-allergic vs. FA- Taxonomic level contribution values in acetate pathways enriched in non-allergic.
Taxonomic level contribution values in KEGG pathways
Taxa		ko00630	ko00920	ko00440	ko00720	ko00908
1	Methanobrevibacter	a:0.29471923706658393	a:0.16932456143944538	a:0.3155542437923413	b:-0.07899805254337927	a:0.4439073011798938
2	Bifidobacterium	c:0.6305458684121795	c:0.5180329777326907	c:0.25617557968293975	c:0.6798785852304945	c:0.15599466705693565
3	Bifidobacterium adolescentis	c:0.761358109165415	c:0.4025144333241713	c:0.22093188473864125	c:0.9480889514939784	c:0.18764716045992547
4	Coriobacteriaceae	c:0.005411158986927917	d:-0.04551887524864294	c:0.008008154421480142	d:-0.013358882162248713	c:0.0026052433387320976
5	Collinsella aerofaciens	c:0.16111776331923833	c:0.2685298724545292	c:0.08203520312332344	c:0.41169298937179755	c:0.07251685477728378
6	Bacteroides	a:1.0353515107945777	a:1.0941859733815864	a:1.2320558576571266	a:1.1811473907567567	a:1.3998976381092043
7	Bacteroides caccae	a:0.22604579886813517	a:0.2402562704638943	b:-0.05259328150177242	a:0.3171584478092033	a:0.2396962671315519
8	Bacteroides fragilis	a:0.021555483844278734	a:0.0446723573419746	a:0.19598547127881946	a:0.0569173720562423	a:0.04006009729389334
9	Bacteroides ovatus	a:0.21925571842511576	a:0.2745849018124181	a:0.1346034472978444	a:0.27977568961193816	a:0.21325586194081872
10	Bacteroides uniformis	a:0.16475842559337978	a:0.27422119326110733	a:0.30679176648373074	a:0.23986949981157582	a:0.19669916856672057
11	Parabacteroides	a:0.09462614935270826	a:0.2554028925301924	a:0.4816928186851531	a:0.1564875660814843	a:0.1303381597624951
12	Parabacteroides distasonis	a:0.061326984568616114	a:0.10428623352785832	a:0.21713747512444775	a:0.08551240207967353	a:0.07612529950985529
13	Prevotella	b:-0.02195122309143346	b:-0.013114487952957705	b:-0.00170851731632802	a:0.005652723818086043	a:0.06090484668963648
14	Prevotella copri	b:-1.702432445038507	b:-0.045253447549080915	b:-0.8522991803457444	a:0.07702042399746716	a:2.3325945590222266
15	Rikenellaceae	b:-0.03694826180813919	b:-0.07345898431104698	b:-0.03520552503175095	a:0.027552911334141113	b:-0.019522895962747325
16	S24-7	b:-0.019951600134375004	a:0.023842475527552465	a:0.05144434044184209	b:-0.02464276246321904	b:-0.02088999275362304
17	Barnesiellaceae	b:-0.00026339908882522483	b:-0.031610986959625144	a:0.17854748000081566	a:0.03207105452093356	a:0.06783562196415144
18	Odoribacter	a:0.006742888551142359	b:-0.004120802404845533	b:-0.010033295166227783	a:0.03185474055499925	a:0.038420792972835266
19	Paraprevotella	a:1.4947658060614905e-06	a:0.013414882495482955	b:-0.009620739803754873	a:0.021306712106555686	a:0.03426726587373562
20	Streptococcus	c:0.01580298440863811	d:-0.00021279058939143624	d:-0.005424558494689394	c:0.012717467477969226	c:0.0004936730996982678
21	Clostridiales	c:0.012484070474251367	c:0.03515432930289336	c:0.01845704786628603	c:0.012185063928546055	c:0.014560059948651626
22	Christensenellaceae	a:0.010794077577019888	a:0.008329475685290234	a:0.01763332513816013	b:-0.002872032342867493	a:0.001456782739239383
23	Clostridiaceae	c:0.012095591518154664	d:-0.16192168040043392	d:-0.04840222510404203	d:-0.014772183231879654	c:0.016514412855583673
24	Clostridium	c:0.009225427632544745	c:0.011537189720604633	c:0.015305067241740487	c:0.006929520738927726	c:0.0038037785927278627
25	SMB53	c:0.004851475961544123	d:-0.005233548778471997	d:-0.0021133319273052517	d:-0.007672953189470889	c:0.003470605971455416
26	Lachnospiraceae	d:-0.08846867515261118	c:0.0060813479129741	c:0.0070392258721940024	c:0.021309861791647025	c:0.05313307880348636
27	Anaerostipes	d:-0.0020451065451571756	c:0.010890009511073186	d:-0.009464323239049175	c:0.005638470158435386	c:0.003458941459718831
28	Blautia	d:-0.19893592544201202	c:0.1965433926159318	c:0.23936320127926564	d:-0.3781726526329014	c:0.22135255454406125
29	Blautia obeum	d:-0.016338964719097224	c:0.0601433435881879	c:0.03434443315847354	d:-0.03016432058182321	c:0.028072422528486997
30	Coprococcus	d:-0.0819372959630265	c:0.003142104493326921	c:0.09705978823845522	d:-0.009946919056434668	c:0.06942973631182274
31	Coprococcus catus	d:-0.011660988360042354	c:0.01576417388217359	c:0.0078112724110246425	c:0.008500786523563477	c:0.004270759445889324
32	Coprococcus eutactus	a:0.00691553400174243	b:-0.015250721827791547	b:-0.005258799643695814	b:-0.013259907312090235	b:-0.003971032209527503
33	Dorea	a:0.01851977464564753	b:-0.01186972172796019	a:0.00503693369048187	b:-0.0074871751535747055	b:-0.0008758259933657534
34	Dorea formicigenerans	d:-0.008877520891183991	c:0.018709449749538084	c:0.06415764392935154	c:0.020288883361614114	c:0.012747603024309283
35	Lachnospira	a:0.021273934027808482	b:-0.023846479364532987	b:-0.015959988202767606	b:-0.047897421337537924	b:-0.007167428732310289
36	Roseburia	a:0.04522365900194583	b:-0.0014603861925218562	b:-0.08435732180303962	b:-0.09213159876036425	b:-0.010657493351491045
37	Roseburia faecis	c:0.010643426537566145	c:0.038277428916686056	d:-0.10439967557563973	d:-0.10403879640246208	c:0.007143085403468721
38	Ruminococcus	d:-0.026800617057747708	c:0.008251641094388907	c:0.007855421386796527	c:0.007690356534212902	c:0.014362991092470379
39	Ruminococcus gnavus	d:-0.02824706989757734	c:0.12016230130751428	d:-0.16396977647720323	c:0.005808926844819439	c:0.06320598526357475
40	Ruminococcus torques	a:0.0025664061200210385	b:-0.05094588943001372	b:-0.06208936851420043	b:-0.021927093300564162	b:-0.0062882929003739785
41	Peptostreptococcaceae	c:0.09089574774571002	d:-0.20274880609080903	d:-0.06557660375524826	d:-0.3048457415577183	c:0.04088921185581969
42	Ruminococcaceae	d:-0.0027878983817834764	d:-0.006958561903159768	c:0.0006729649196860101	d:-0.005560528798547884	c:0.037177227898931915
43	Faecalibacterium prausnitzii	d:-0.08439004649729377	c:0.024843381388189686	c:0.10320984199401506	c:0.16014557831587464	c:0.12167086700503506
44	Oscillospira	a:0.022552385867935447	b:-0.04048028663887578	b:-0.04801534768273753	a:0.17750333270078886	b:-0.022328464611738166
45	Ruminococcus	d:-8.95257948844556e-05	c:0.006592397665167834	c:0.011692218288490416	c:0.0019949251216679776	c:0.007307669795614681
46	Ruminococcus bromii	c:0.15608392592935474	c:0.07398572910420435	c:0.08629939627656476	c:0.134011413269658	c:0.07189487204848312
47	Ruminococcus callidus	b:-0.0002266171730975016	b:-0.00436904029763785	b:-0.013003074515913067	a:0.0020965691964801546	b:-0.0010585611131567407
48	Ruminococcus flavefaciens	b:-0.004368132761255597	b:-0.011847353625362345	b:-0.03001719291891232	b:-0.003650485020866964	b:-0.002889782686814474
49	Dialister	c:0.2605202766517361	c:0.3057728700489277	c:0.010764983028294782	c:0.24881780854057559	c:0.04368175468850056
50	Megamonas	a:0.06400096044218052	b:-0.09481507707369577	a:0.07341616994760196	a:0.10029851866424534	b:-0.012792739613203027
51	Phascolarctobacterium	b:-0.011978519324844226	b:-0.004601316227001153	b:-0.012173426109055994	a:0.007938167351060638	b:-0.004685930648522841
52	Veillonella dispar	a:0.04952847775441613	a:0.11475210324146168	a:0.11889607451630109	a:0.11602970092969944	b:-0.06153521078384974
53	Mogibacteriaceae	c:0.03158183902640696	c:0.028465412474248445	c:0.03372239704517974	c:0.02213321082832141	c:0.004981120202973402
54	Erysipelotrichaceae	c:0.025569624031963178	d:-0.008371435896846103	c:0.005063946243977119	c:0.024878027924194482	c:0.008115377175818495
55	Alcaligenaceae Sutterella	a:0.044996774906382965	a:0.08980980038760658	a:0.02234664203162973	a:0.06152536134487767	b:-0.005929228799960834
56	Enterobacteriaceae	b:-0.03565678415170225	b:-0.032380898118732834	b:-0.0414043722139801	b:-0.020817069536084462	a:0.0051940709458440535
57	Escherichia coli	a:0.032219837103129756	b:-0.007987120931209134	b:-0.03248030004483592	a:0.023336604071186887	b:-0.023845491751411117
58	Haemophilus parainfluenzae	a:0.010374155154502827	b:-0.0375724333011559	b:-0.004098060610796173	a:0.00955630472061502	a:0.00449841761660176
59	RF39	c:0.016090459903839543	c:0.017563284683247547	c:0.015410181308602444	c:0.007045098166432107	c:0.0041510180279252
60	Akkermansia muciniphila	d:-0.008636543289449681	c:0.10526162160080647	d:-0.24217848590599597	c:0.14263562474120772	c:0.07245743783649289
LEGEND:
a:case-associated and driving case-enrichment
b:case-associated and attenuating case-enrichment
c:control-associated and driving case-enrichment
d:control-associated and attenuating case-enrichment

## Sheet: Table S3
Table S3: FA vs.Non-allergic Taxonomic level contribution values in acetate pathway enriched in FA.
Taxonomic level contribution values in KEGG pathway
Taxa		ko00660
1	Methanobrevibacter	c:0.17772535880748197
2	Bifidobacterium	a:0.1843072931120074
3	Bifidobacterium adolescentis	a:0.5944953202395663
4	Coriobacteriaceae	b:-0.014086672956321345
5	Collinsella aerofaciens	b:-0.2305246510680255
6	Bacteroides	c:0.5011868069449009
7	Bacteroides caccae	d:-0.042429674787951975
8	Bacteroides fragilis	d:-0.018145335811229183
9	Bacteroides ovatus	d:-0.033028932480153456
10	Bacteroides uniformis	c:0.12530477614080257
11	Parabacteroides	c:0.05279560873052147
12	Parabacteroides distasonis	c:0.03338532735591294
13	Prevotella	c:0.019884549211074534
14	Prevotella copri	c:1.7773016875030792
15	Rikenellaceae	c:0.04170225768533088
16	S24-7	d:-0.027019867170801057
17	Barnesiellaceae	c:0.022659101469589618
18	Odoribacter	c:0.017383912786520187
19	Paraprevotella	c:0.01599036397932651
20	Streptococcus	b:-0.015862347964935974
21	Clostridiales	a:0.008903519139310834
22	Christensenellaceae	d:-0.005513924136094634
23	Clostridiaceae	b:-0.0060834832926970495
24	Clostridium	b:-0.007557215608487301
25	SMB53	b:-0.010381842521505426
26	Lachnospiraceae	a:0.08077362078300775
27	Anaerostipes	a:0.00010153730582601858
28	Blautia	a:0.9483548062694851
29	Blautia obeum	a:0.08797401443979107
30	Coprococcus	a:0.13621774098389752
31	Coprococcus catus	a:0.005225114028566362
32	Coprococcus eutactus	c:0.0009972223306151556
33	Dorea	d:-0.006367595564834834
34	Dorea formicigenerans	a:0.012709833495459694
35	Lachnospira	c:0.009659230023260953
36	Roseburia	d:-0.01722301192439631
37	Roseburia faecis	a:0.005566828168730585
38	Ruminococcus	a:0.04301428837160113
39	Ruminococcus gnavus	a:0.09549994673533721
40	Ruminococcus torques	d:-0.007645460175537993
41	Peptostreptococcaceae	b:-0.28216816905352515
42	Ruminococcaceae	b:-0.038091490727310676
43	Faecalibacterium prausnitzii	b:-0.30599414877271797
44	Oscillospira	c:0.11622028356997227
45	Ruminococcus	a:0.0024943370543716575
46	Ruminococcus bromii	b:-0.028985057129827033
47	Ruminococcus callidus	c:0.002859220064529824
48	Ruminococcus flavefaciens	c:0.0007672953189470891
49	Dialister	b:-0.3922193406039103
50	Megamonas	d:-0.057135020634503465
51	Phascolarctobacterium	c:0.010764876259308625
52	Veillonella dispar	d:-0.19011771472263286
53	Mogibacteriaceae	b:-0.05445106186073432
54	Erysipelotrichaceae	b:-0.03871277945770142
55	Sutterella	d:-0.003191805456378459
56	Enterobacteriaceae	c:0.03743849160803418
57	Escherichia coli	d:-0.328329419907323
58	Haemophilus parainfluenzae	c:0.05720260540273462
59	RF39	b:-0.010911363308302629
60	Akkermansia muciniphila	a:0.2167012704315433
LEGEND:
a:case-associated and driving case-enrichment
b:case-associated and attenuating case-enrichment
c:control-associated and driving case-enrichment
d:control-associated and attenuating case-enrichment

## Sheet: Table S4
Table S4: Peanut vs. milk FA- Taxonomic level contribution values in acetate pathways enriched in peanut FA.
Taxonomic level contribution values in KEGG pathways
Taxa		ko00010	ko00640	ko00660
1	Methanobrevibacter	c:0.13583460664414232	c:0.06404311607027757	d:-0.08597979955457914
2	Bifidobacterium	b:-0.041449410773974175	b:-0.13563808047314457	a:0.08953388129668735
3	Bifidobacterium adolescentis	d:-0.004088424793599263	c:0.03809525738708669	d:-0.07031494262109296
4	Coriobacteriaceae	b:-0.03700475727938088	a:0.0012313905602337977	b:-0.024318612697352512
5	Adlercreutzia	b:-0.008866692470527942	a:0.00010486732546115901	b:-0.0020903420122935197
6	Collinsella aerofaciens	a:0.16905593493908974	a:0.0518857109421965	b:-0.16359042604911966
7	Bacteroides	d:-0.21157683361481777	d:-0.01335837615879178	c:0.195276368617086
8	Bacteroides caccae	c:0.017618511191409506	c:0.011927057243337182	c:0.0015429906093617073
9	Bacteroides fragilis	d:-0.0036969734794732602	d:-0.06082885249349957	d:-0.02777503173941297
10	Bacteroides ovatus	d:-0.0890443670255461	d:-0.06440114592762494	d:-0.01768535410496682
11	Bacteroides uniformis	d:-0.13219166785526928	c:0.007990129711902225	c:0.1131424381338563
12	Parabacteroides	d:-0.01750363744176312	d:-0.002777383096851073	c:0.03008471456984661
13	Parabacteroides distasonis	d:-0.05392922288930316	d:-0.011675495739320625	c:0.029639628822087805
14	Prevotella	c:0.08477942890931953	c:0.13005449577778888	c:0.14332101296256033
15	Prevotella copri	c:1.0266769328391434	c:1.5399230399634851	c:0.9446404649274774
16	Rikenellaceae	c:0.19223541630719615	c:0.2795912993157274	c:0.1949781771763663
17	Barnesiellaceae	c:0.01344403114981731	c:0.030871419639289015	c:0.0424650628287745
18	Paraprevotella	d:-0.01942026793020114	d:-0.016484182945772387	d:-0.023940770120118415
19	Lactobacillus ruminis	d:-0.027800247928359736	d:-0.0008543484969345163	c:0.044865003605358875
20	Streptococcus	a:0.06626974557997387	b:-0.007133179544679553	b:-0.02829916823823504
21	Turicibacter	b:-0.010721483257501267	a:0.0002891856589530028	b:-0.05783312922092689
22	Clostridiales	d:-0.028303571064876548	c:0.0016534615323665928	d:-0.0005191332867294793
23	Christensenellaceae	c:0.04922980583495406	c:0.013176459367104383	c:0.022238677366211636
24	Clostridiaceae	a:0.30755585272920855	a:0.14007733049867777	b:-0.11772658118159164
25	Clostridium	b:-0.009305774363775618	b:-0.016022886790833513	b:-0.008889106860702854
26	SMB53	a:8.785640434627618e-05	a:0.10488013368411597	b:-0.05614184340514014
27	Lachnospiraceae	a:0.07655474861451558	a:0.010337036440304917	a:0.06380816523040848
28	Anaerostipes	d:-0.0001861194898451872	c:0.00046750013793371494	d:-0.0004084622352408883
29	Blautia	a:0.20614294502527308	a:0.05765041191530468	a:0.333972612449719
30	Blautia obeum	a:0.0958899619391423	b:-0.008771631440768307	a:0.07517806477511231
31	Coprococcus	a:0.24548160068161579	a:0.4495654237380531	a:0.2233856149242855
32	Coprococcus catus	b:-0.01351987984514131	a:0.006591631867775167	a:0.007981524187102934
33	Coprococcus eutactus	c:0.02181000215411659	c:0.004252330021753251	d:-0.006989687421863427
34	Dorea	a:0.02531104984804315	a:0.03745464611074862	a:0.03921957920853861
35	Dorea formicigenerans	a:0.012224848427089477	a:0.01108691786874569	a:0.014752271047793636
36	Lachnobacterium	c:0.021310881715757565	c:0.010658843042101756	d:-0.006669681976419931
37	Lachnospira	c:0.011706315525811122	c:0.01227307939166227	c:0.0031410165517421545
38	Roseburia	c:0.003717186456327412	c:0.02095905584140505	c:0.008170245347236278
39	Roseburia faecis	c:0.002678719754384753	c:0.07178328530603287	c:0.02913830697040803
40	Ruminococcus	a:0.06182048913025537	a:0.015774927599523637	a:0.12585099710605963
41	Ruminococcus gnavus	a:0.1591775929834354	a:0.05517962565548891	a:0.05324878604470788
42	Peptostreptococcaceae	b:-0.0008097198450684143	a:0.12501065760298435	b:-0.22182281159503708
43	Ruminococcaceae	c:0.1918065409666174	d:-0.1192803787290734	c:0.2013606747786703
44	Faecalibacterium prausnitzii	c:0.05335505426955493	d:-0.01040447973931334	c:0.12461600423311908
45	Oscillospira	d:-0.002500805532371453	d:-0.07417081811662757	c:0.04782650490721811
46	Ruminococcus	b:-0.00858351066608608	a:0.0033291373264243847	a:0.0004478875465306729
47	Ruminococcus bromii	b:-0.16339309936418708	a:0.10273235479699924	b:-0.037308952574611726
48	Ruminococcus callidus	c:0.019008203382253567	c:0.006888822666076358	c:0.016980701713843263
49	Ruminococcus flavefaciens	c:0.004250328736916208	c:0.0005843751724171473	c:0.004707822450664695
50	Dialister	c:0.12815467608198206	c:0.027161237679891263	c:0.37930631696391404
51	Megamonas	c:0.041279901948276444	d:-0.04834683896484979	d:-0.02877167158826138
52	Megasphaera	c:0.12715143199317144	c:0.040296270450868824	d:-0.015167737779964184
53	Phascolarctobacterium	a:0.015324438382704806	a:0.0005917799263142111	a:0.004353995291475138
54	Veillonella dispar	b:-0.00885668604634272	b:-0.00028278154747446075	a:0.003411590261710639
55	Mogibacteriaceae	b:-0.04204999635357136	b:-0.007640705379354172	b:-0.044419917857600064
56	Erysipelotrichaceae	a:0.05580422665313063	a:0.012663730191853455	b:-0.030632866486713258
57	Enterobacteriaceae	a:0.09591657902747505	a:0.06892304901692815	a:0.08712233306804812
58	Escherichia coli	a:0.5658348694297923	a:0.6997572484121385	a:0.6009642226883786
59	Haemophilus parainfluenzae	d:-0.0013586722758698632	c:0.0009672209617438568	c:0.037238307219864035
60	RF39	d:-0.01722826064818573	d:-0.003242281564496634	d:-0.021675916070034565
61	Akkermansia muciniphila	b:-0.3061097243059598	b:-0.3840621702506677	a:0.2652586976982622
LEGEND:
a:case-associated and driving case-enrichment
b:case-associated and attenuating case-enrichment
c:control-associated and driving case-enrichment
d:control-associated and attenuating case-enrichment

## Sheet: Table S5
Table S5: Milk vs. peanut FA- Taxonomic level contribution values in acetate pathway enriched in milk FA.
Taxonomic level contribution values in KEGG pathways
Taxa		ko00908
1	Methanobrevibacter	b:-0.23127497994464252
2	Bifidobacterium	c:0.07389394035942241
3	Bifidobacterium adolescentis	a:0.009246236139873534
4	Coriobacteriaceae	c:0.009833212982578835
5	Adlercreutzia	c:0.001751724617865503
6	Collinsella aerofaciens	c:0.06338409297343867
7	Bacteroides	a:0.7017320162250925
8	Bacteroides caccae	a:0.019469099280225027
9	Bacteroides fragilis	a:0.10175602798924684
10	Bacteroides ovatus	a:0.1844826389769673
11	Bacteroides uniformis	a:0.2900797329539546
12	Parabacteroides	a:0.12698112265353895
13	Parabacteroides distasonis	a:0.07456116872409316
14	Prevotella	a:0.23949725869764196
15	Prevotella copri	a:1.9170955870341415
16	Rikenellaceae	b:-0.040143472353560423
17	Barnesiellaceae	a:0.09341617375207094
18	Paraprevotella	b:-0.09117823698304543
19	Lactobacillus ruminis	b:-0.0036541459839604996
20	Streptococcus	c:0.01601097914605309
21	Turicibacter	c:0.00632666175535041
22	Clostridiales	a:0.01438293393111697
23	Christensenellaceae	b:-0.009395031667507828
24	Clostridiaceae	c:0.039175751070607306
25	Clostridium	c:0.0036262280604837183
26	SMB53	c:0.010044448597128936
27	Lachnospiraceae	c:0.024612301247188863
28	Anaerostipes	b:-2.001284837047546e-06
29	Blautia	c:0.07234804788704696
30	Blautia obeum	c:0.03009091855284145
31	Coprococcus	c:0.09103084235479705
32	Coprococcus catus	c:0.005032931172442659
33	Coprococcus eutactus	b:-0.009053812602791656
34	Dorea	c:0.009214215582480813
35	Dorea formicigenerans	c:0.015617926804057453
36	Lachnobacterium	b:-0.002941488453488766
37	Lachnospira	b:-0.007675127478551348
38	Roseburia	a:0.0042243120340346215
39	Roseburia faecis	a:0.022774621445572282
40	Ruminococcus	c:0.03893679766106414
41	Ruminococcus gnavus	c:0.02447121066617719
42	Peptostreptococcaceae	c:0.03622985979047706
43	Ruminococcaceae	b:-0.0306904034257783
44	Faecalibacterium prausnitzii	a:0.005560069598520317
45	Oscillospira	b:-0.007191717126163126
46	Ruminococcus	c:0.0012368940935356724
47	Ruminococcus bromii	c:0.10049271693586215
48	Ruminococcus callidus	b:-0.0036433390458404506
49	Ruminococcus flavefaciens	b:-0.000404359601324945
50	Dialister	a:0.014260555363331682
51	Megamonas	b:-0.013290832795541514
52	Megasphaera	b:-0.031119979216050003
53	Phascolarctobacterium	d:-0.001464139986782134
54	Veillonella dispar	c:0.0003052960018912157
55	Mogibacteriaceae	c:0.008937137696791927
56	Erysipelotrichaceae	c:0.006906233844158646
57	Enterobacteriaceae	c:0.013863900708629345
58	Escherichia coli	c:0.06745560691016488
59	Haemophilus parainfluenzae	a:0.004706621679762468
60	RF39	a:0.006128034235273693
61	Akkermansia muciniphila	c:0.07997014131741663
LEGEND:
a:case-associated and driving case-enrichment
b:case-associated and attenuating case-enrichment
c:control-associated and driving case-enrichment
d:control-associated and attenuating case-enrichment

## Sheet: Table S6
Table S6: Sesame vs. milk FA- Taxonomic level contribution values in acetate pathways enriched in sesame FA.
Taxonomic level contribution values in KEGG pathways
Taxa		ko00010	ko00430	ko00620	ko00640	ko00660
1	Methanobrevibacter	c:0.2884521247414517	c:0.4888233071281885	c:0.19897357619858658	c:0.12174206661720036	d:-0.13989903987518043
2	Bifidobacterium	b:-0.10532006987322835	b:-0.11062670664584238	b:-0.48793771002281106	b:-0.27570548001800377	a:0.1956415480979064
3	Bifidobacterium adolescentis	d:-0.07686040222294248	c:0.12583020115406832	c:0.27852649130157553	c:0.14966194174611347	d:-0.12820766968570316
4	Coriobacteriaceae	d:-0.022394939910155624	d:-0.000907923082823828	d:-0.00594962492307287	c:0.0010433673459991862	d:-0.006876897186350317
5	Collinsella aerofaciens	c:0.002991184844997197	c:0.007862216990988637	d:-0.0013281475916499409	d:-0.0006930975665054052	c:0.019323381546351076
6	Bacteroides	d:-0.1543424588845615	d:-0.4251064558944093	d:-0.1529175653906434	d:-0.0201975675965891	c:0.10946178675596788
7	Bacteroides caccae	d:-0.012067935009074753	d:-0.0112597346255119	d:-0.009422554748082044	d:-0.011854101758420617	d:-0.004765851985576882
8	Bacteroides fragilis	d:-0.002448911659463615	d:-0.05118800882364245	d:-0.0266740855873991	d:-0.035959707673809335	d:-0.011959281918835184
9	Bacteroides ovatus	d:-0.0016347576819150276	d:-0.023219512677179227	d:-0.00815344696345727	d:-0.012987765279870042	c:0.004327766694793583
10	Bacteroides uniformis	c:0.046553135905751636	c:0.028450737259307343	c:0.022736279298670815	c:0.01136293025459789	d:-0.010142443487523231
11	Parabacteroides	c:0.0030278986745758646	d:-0.007913814805531631	c:0.004832829917916344	c:0.002869136168289726	d:-0.0023000718098203643
12	Parabacteroides distasonis	d:-0.029880095948714675	d:-0.04417715577261319	d:-0.019217705253104365	d:-0.0069126187502647	c:0.015131555247564992
13	Prevotella	c:0.057337079145237266	c:0.015330008380422661	c:0.09383806773891588	c:0.09656481378438021	c:0.09522525513759099
14	Prevotella copri	c:0.7755374785586389	c:0.5920060367605398	c:1.0064763969994426	c:1.1750142084773123	c:0.6498576056527107
15	Rikenellaceae	c:0.11344771792941416	d:-0.06482570811362134	c:0.08649629408884647	c:0.18855131379373405	c:0.10023669287507923
16	Barnesiellaceae	c:0.004798596752498402	d:-0.04703587315142789	c:0.008832652810662634	c:0.01846755241090238	c:0.01575817101456308
17	Odoribacter	c:0.0001547934436289806	d:-0.005038725043256177	c:0.000591886468747993	c:0.0007759517494734791	c:0.0028096002284324273
18	Paraprevotella	c:0.004129313561935914	c:0.007573963815512872	c:0.006666040732689049	c:0.007865689920813648	c:0.01293715973099134
19	Lactobacillus ruminis	d:-0.035895210405630575	d:-0.012147812395049966	c:0.00030462555893651723	d:-0.003203033564322752	c:0.05554554348836465
20	Streptococcus	a:0.03136799831231506	a:0.0046998663189017085	a:0.010659413898617456	b:-0.0009193341379631453	b:-0.009615550419786125
21	Clostridiales	c:0.035858496576051925	d:-0.00888127382821276	d:-0.007983769534863959	c:0.0011217563334779642	d:-0.015605362102262684
22	Christensenellaceae	c:0.02817935260012448	c:0.025988430013375825	c:0.002034144611791091	c:0.008738883705387388	c:0.010882673673082332
23	Clostridiaceae	d:-0.014334269786309308	c:0.0021685966093021613	c:0.004383829704825875	c:0.012688597182087112	c:0.005858336481958345
24	Clostridium	b:-0.03198270689134167	b:-0.017143373881909597	b:-0.009189868449806434	b:-0.07044093950782902	b:-0.027507588745401285
25	SMB53	a:0.0011778193435102568	a:0.07652501642841303	a:0.02065351366932959	a:0.06790619686840448	b:-0.03128167119952196
26	Lachnospiraceae	a:0.14105155644425138	a:0.09085779781622585	a:0.11492966669902875	a:0.024616622732497203	a:0.10064699472726246
27	Anaerostipes	b:-0.0008151462432128676	b:-0.001983042930080242	a:0.01061476194372448	a:0.00018009621806833138	a:0.005414297597189307
28	Blautia	a:0.7492895710740523	a:0.6357589989616698	a:0.5937434939387086	a:0.16875362925985318	a:0.9908412669272512
29	Blautia obeum	a:0.18342427710635636	a:0.11154504851814126	a:0.14409781203361657	b:-0.0006668025264017613	a:0.12280180634666035
30	Coprococcus	a:0.41831489355518786	b:-0.13283013928279044	a:0.4959199911591785	a:0.6962013735032972	a:0.31749524460233924
31	Coprococcus catus	d:-0.0026969780755356954	d:-0.001666014050340118	c:0.002353654155691934	c:0.0006747406517160671	d:-0.0006792058472053677
32	Coprococcus eutactus	c:0.008856467186605552	c:0.014702896480592434	d:-0.0053835373615963725	c:0.0005829560777693969	d:-0.005458949552082286
33	Dorea	a:0.02181446449654694	a:0.037514091836917	a:0.03707650267896585	a:0.039309596556446766	a:0.026818956374385184
34	Dorea formicigenerans	a:0.014339231114630759	a:0.03215883404675286	a:0.03194252013193802	a:0.01840355127555578	a:0.015516058192476727
35	Lachnobacterium	c:0.013799934726090052	c:0.006223986379248597	c:0.001827257220786967	c:0.007554118502227108	d:-0.0048854199981236265
36	Lachnospira	c:0.0043138749754935484	c:0.007869162850638656	c:0.0019041578097693194	c:0.009044997662820338	c:0.0011862536016567075
37	Roseburia	c:0.01872405308512092	c:0.022396428308652058	c:0.023099944664632485	c:0.07424330153338193	d:-0.012506516432690195
38	Roseburia faecis	b:-0.006084076920583931	b:-0.039889079704391144	b:-0.026082199118651096	b:-0.036642882583671835	a:0.043031088930360166
39	Ruminococcus	a:0.07451270166123626	a:0.12593786197864362	a:0.1005229615192264	a:0.044840981502022065	a:0.1240024478004492
40	Ruminococcus gnavus	d:-0.020178714548967625	d:-0.025495770111056672	d:-0.020726941328486927	d:-0.021829348481511284	d:-0.023544479682233655
41	Peptostreptococcaceae	a:0.001407032711960863	a:0.0014105056417858719	a:0.003389579509208958	a:0.00690071156229324	a:0.0329174211471013
42	Ruminococcaceae	c:0.09456291780667855	c:0.06882553100636762	d:-0.036540183087418	d:-0.06274790381260158	c:0.08707627336962301
43	Faecalibacterium prausnitzii	c:0.27319306335602567	c:0.2732957628522795	d:-0.04426695581523128	d:-0.10162735320357937	c:0.33280590380230834
44	Oscillospira	d:-0.00021929071180771766	c:0.011088072665590027	d:-0.031868596339948506	d:-0.07084181483620154	c:0.04113486924590517
45	Ruminococcus	c:0.0024886022860351534	c:0.006991503870575618	c:0.0005715450226300822	c:0.0004966289649763114	c:0.00017711942107546765
46	Ruminococcus bromii	b:-0.10003179001540366	b:-0.14844740857302446	a:0.045466108870523735	a:0.06593059593080638	a:0.006968185627464846
47	Ruminococcus callidus	c:0.004182399774975342	c:0.005133982547027857	c:0.0006960743634982682	c:0.0025967592434425774	c:0.003226847940265672
48	Ruminococcus flavefaciens	c:0.004334712554443599	c:0.0008736899174058822	d:-0.0004375891579511558	c:0.0008325108923379132	c:0.0048219149956091716
49	Dialister	c:0.37648643060994497	c:0.5330669447003091	c:0.3613027814150049	c:0.3311909914336789	c:0.4868625901755548
50	Megamonas	c:0.08653151951992875	c:0.1307682112323992	c:0.056117088510994735	d:-0.0900019686807772	d:-0.04224025319592235
51	Megasphaera	c:0.07732279802250082	d:-0.06254300095292603	c:0.042244222258579524	c:0.02915574201378421	d:-0.013091953174620306
52	Phascolarctobacterium	c:0.14423424856245629	d:-0.09093420227237604	c:0.059883232839801126	c:0.004063824028092884	c:0.012434577172029296
53	Veillonella dispar	d:-0.03204770029235257	c:0.00519153395555658	d:-0.0047132619053695994	c:0.0011257253961351175	c:0.0058990193741941645
54	Mogibacteriaceae	c:0.003473922090673469	d:-0.0018059235090047737	d:-0.000577994749447957	d:-0.001275557511442659	c:0.00886738210891273
55	Erysipelotrichaceae	a:0.053436482818919835	a:0.02994608161538987	a:0.008181230402057336	a:0.01595215895193144	b:-0.0243154701033857
56	Sutterella	d:-0.01703174399467716	d:-0.01115703512925806	d:-0.003523039241055743	c:0.008236797279257482	c:0.00216016235115571
57	Escherichia coli	c:0.17019439900439987	c:0.17870605387266525	c:0.2286884599141973	c:0.24751273183141137	c:0.09381326109730859
58	Haemophilus parainfluenzae	c:5.407847870371713e-05	c:0.0017290229200224256	d:-3.6217696746527134e-05	c:0.0013683343510536175	c:0.0022574043862559705
59	RF39	c:0.004635369050722971	d:-0.003033356135729446	c:0.00401470687771061	c:0.001686851629290173	c:0.010194041302066227
60	Akkermansia muciniphila	b:-0.18619319444255286	b:-0.3395761324297476	b:-0.19691164814819548	b:-0.4677743755916399	a:0.15966199511081125
LEGEND:
a:case-associated and driving case-enrichment
b:case-associated and attenuating case-enrichment
c:control-associated and driving case-enrichment
d:control-associated and attenuating case-enrichment

## Sheet: Table S7
Table S7: Sesame vs. tree nuts FA- Taxonomic level contribution values in acetate pathway enriched in sesame FA.
Taxonomic level contribution values in KEGG pathway
Taxa		ko00660
1	Methanobrevibacter	d:-0.14134662397327896
2	Bifidobacterium	a:0.07607044394453964
3	Bifidobacterium adolescentis	d:-0.14604537802732265
4	Coriobacteriaceae	d:-0.017542788766208326
5	Collinsella aerofaciens	c:0.02212549815344802
6	Eggerthella lenta	a:0.007137274484201238
7	Bacteroides	c:0.1102107849182623
8	Bacteroides caccae	d:-0.018144638606314264
9	Bacteroides fragilis	d:-0.007241187208566595
10	Bacteroides ovatus	c:0.0013366235712782483
11	Bacteroides uniformis	d:-0.0026015104394413215
12	Parabacteroides	c:0.0008940714101486273
13	Parabacteroides distasonis	c:0.006933141365777925
14	Prevotella	c:0.09589245546192916
15	Prevotella copri	c:0.7096379288668007
16	Rikenellaceae	c:0.04442348087982736
17	S24-7	c:0.018033341221334116
18	Barnesiellaceae	c:0.013782941561760275
19	Odoribacter	c:0.00773173966369239
20	Paraprevotella	c:0.010075841933132221
21	Streptococcus	b:-0.0018324507839860371
22	Turicibacter	c:0.011484729683283831
23	Clostridiales	d:-0.011087540437359399
24	Christensenellaceae	c:0.007512837224039483
25	Clostridiaceae	c:0.05211618733741296
26	Clostridium	b:-0.030229635702429456
27	SMB53	b:-0.014547253935391757
28	Sarcina	a:0.014275603919918878
29	Lachnospiraceae	a:0.12398792424668231
30	Anaerostipes	a:0.0019363635083513972
31	Blautia	a:1.1024638953194077
32	Blautia obeum	a:0.12550388957574848
33	Coprococcus	a:0.20091868115284586
34	Coprococcus catus	c:0.0007247516917664996
35	Coprococcus eutactus	d:-0.002034473999376557
36	Dorea	a:0.012203679141710128
37	Dorea formicigenerans	a:0.012356119635829877
38	Lachnospira	c:0.0024875756756701675
39	Roseburia	d:-0.007019647390122685
40	Roseburia faecis	a:0.040771766205810266
41	Ruminococcus	a:0.12964984903519872
42	Ruminococcus gnavus	d:-0.010547405260962818
43	Ruminococcus torques	b:-0.0017322303899280822
44	Peptostreptococcaceae	a:0.05381413180305807
45	Ruminococcaceae	c:0.08828098027110634
46	Faecalibacterium prausnitzii	c:0.2378061158752729
47	Oscillospira	c:0.033450930157755514
48	Ruminococcus	c:0.0016684058231859064
49	Ruminococcus bromii	b:-0.00660821629872686
50	Ruminococcus callidus	c:0.003391669125224591
51	Ruminococcus flavefaciens	a:0.002568279466674733
52	Dialister	c:0.19916640668410612
53	Megamonas	d:-0.030151569290215893
54	Phascolarctobacterium	c:0.009661245987187188
55	Veillonella dispar	d:-0.007361451681436141
56	Mogibacteriaceae	c:0.017219973602190054
57	Erysipelotrichaceae	b:-0.015481413503163581
58	Enterobacteriaceae	d:-0.08102344131403555
59	Escherichia coli	d:-0.10494446694839558
60	Haemophilus parainfluenzae	d:-0.08274617714031604
61	RF39	c:0.0010691933618709572
62	Akkermansia muciniphila	c:0.10665559830799573
LEGEND:
a:case-associated and driving case-enrichment
b:case-associated and attenuating case-enrichment
c:control-associated and driving case-enrichment
d:control-associated and attenuating case-enrichment
